# Supplementary material for: Sudden Cardiac Arrest in an Adult with Anomalous Origin of the Left Coronary Artery from the Pulmonary Artery (ALCAPA): Case Report
Source: Int J Environ Res Public Health. 2022 Jan 29;19(3):1554. doi: 10.3390/ijerph19031554 (PMC8834940; doi:10.3390/ijerph19031554)
Supplement: Supplementary file 1 [file ijerph-19-01554-s001.zip]

Archive with 2 entries (2 files):
- Supplementary video 1.mov
- Supplementary video 2.mov
